# Supplementary material for: Simultaneous Quantification of Steroid Hormones Using hrLC-MS in Endocrine Tissues of Male Rats and Human Samples
Source: Metabolites. 2022 Jul 30;12(8):714. doi: 10.3390/metabo12080714 (PMC9414922; doi:10.3390/metabo12080714)
Supplement: Supplementary file 1 [file metabolites-12-00714-s001.zip]

Archive with 3 entries (3 files):
- Supporting information S1.pdf
- Supporting information S2.pdf
- Supporting_information S3.pdf
